# Supplementary material for: Acceptability of an integrated school-based HPV vaccination program within two districts of Tanzania: A qualitative descriptive study
Source: PLOS Glob Public Health. 2023 Jan 4;3(1):e0001394. doi: 10.1371/journal.pgph.0001394 (PMC10021529; doi:10.1371/journal.pgph.0001394)
Supplement: S1 Data — (XLSX) [file pgph.0001394.s003.xlsx]

## Sheet: Sheet1
	Participant ID	Definition
	0101H01	Eye coordinator			Dar es Salaam
	0202H02	Nurse - Health Center			Njombe
	0202H03	Nurse - Health Center2			Njombe
	0101H04	Nurse - Hospital			Dar es Salaam
	0202P01	Parent - Secondary school			Njombe
	0202P02	Parent - Secondary school			Njombe
	0202P03	Parent - Secondary school			Njombe
	0101P04	Parent - Secondary school			Dar es Salaam
	0101P05	Parent - Secondary school			Dar es Salaam
	0202P06	Parent - Secondary school			Njombe
	0202P07	Parent - Secondary school			Njombe
	0202G01	Regional Nutrition Officer			Njombe
	0202S01	School Health Coordinator			Njombe
	0101A01	Student - Secondary school			Dar es Salaam
	0202A02	Student - Secondary school			Njombe
	0202A03	Student - Secondary school			Njombe
	0101A04	Student - Secondary school			Dar es Salaam
	0101S02	Health teacher - Secondary school			Dar es Salaam
	0101S03	Health teacher - Secondary school			Dar es Salaam
	0202S04	Health teacher - Secondary school			Dar es Salaam
	0101H05	Assistant Nurse - Hospital			Dar es Salaam
	0101G05	District Reproductive and Child Health Coordinator			Dar es Salaam
	0202S10	Health Teacher - Secondary School			Njombe
	0202G06	District immunization and vaccine officer			Njombe
	0202H10	Registed nurse - Hospital			Dar es Salaam
	0202A19	Student - Secondary School			Dar es Salaam
	0202G07	District Reproductive and Child Health Coordinator			Dar es Salaam
	0202H11	Registered Nurse 2 - Hospital			Dar es Salaam
	0101H12	Assistant Nurse Officer - Hospital			Dar es Salaam
	0101S11	Teacher - Primary School			Dar es Salaam
	0101A20	Student - Primary School			Dar es Salaam
	0101G08	Education officer - Municipal council			Dar es Salaam
	0202S12	Health Teacher - Primary School			Njombe
	0202A21	Student 2 - Secondary School			Njombe
	0202A22	Student 3 - Secondary School			Njombe
	0202G09	Education officer - Town Council			Njombe
	0101C01	Assistant Nurse Officer - Hospital			Dar es Salaam
	0101G10	Education officer - Municipal Council			Dar es Salaam
	0101P13	Parent- Secondary School			Njombe
	0101A23	Student - Secondary School			Dar es Salaam
	0202A24	Student - Secondary School			Njombe
